# Supplementary material for: Impact of improved stroke green channel process on the delay of intravenous thrombolysis in patients with acute cerebral infarction during the COVID-19 pandemic: An observational study
Source: Front Neurol. 2022 Sep 26;13:998134. doi: 10.3389/fneur.2022.998134 (PMC9549168; doi:10.3389/fneur.2022.998134)
Supplement: Supplementary file 1 [file Table_1.XLSX]

## Sheet: Sheet1
group	age	sex	HBP	D1	CHD	H0	CI	NIHSS1	NIHSS2	DNT	door-to-test	DIT	a1bulance	ti1e<60	MRS30	sCIH	DIE30
1	49	1	1	0	0	0	1	5	3	38	87	19	0	1	1	0	0
1	77	1	1	0	1	0	0	3	2	57	87	30	0	1	1	0	0
1	68	1	0	0	0	0	0	1	0	27	67	12	1	1	0	0	0
1	81	1	1	0	0	0	0	15	15	26	46	10	1	1	4	0	0
1	56	1	0	0	0	0	0	5	1	21	46	4	1	1	1	0	0
1	68	0	1	1	0	0	0	4	4	34	49	6	1	1	2	0	0
1	80	0	1	0	1	0	1	15	15	56	64	16	1	1	4	0	0
1	74	0	0	0	0	0	0	4	3	44	81	18	1	1	1	0	0
1	72	0	1	1	0	0	1	6	3	35	46	14	1	1	1	0	0
1	70	1	0	0	0	0	0	3	1	29	44	8	0	1	1	0	0
1	73	1	0	0	0	0	1	2	0	34	61	12	0	1	0	0	0
1	60	1	0	0	0	0	0	1	0	35	72	14	0	1	0	0	0
1	61	1	1	1	0	0	1	4	3	37	44	9	1	1	1	0	0
1	67	0	1	1	0	0	0	6	1	36	96	21	1	1	0	0	0
1	50	1	1	1	0	0	0	0	0	60	88	28	0	1	0	0	0
1	85	1	1	0	1	0	0	2	2	38	92	15	0	1	0	0	0
1	72	1	1	1	0	0	1	6	1	48	54	13	0	1	1	0	0
1	76	1	1	0	0	0	0	10	2	38	58	20	0	1	1	0	0
1	80	1	1	0	0	0	1	3	0	45	56	20	0	1	0	0	0
1	37	1	0	0	0	0	0	2	2	38	70	10	0	1	1	0	0
1	55	1	1	0	0	0	1	4	3	29	70	19	0	1	1	0	0
1	69	0	1	0	0	0	0	14	7	59	55	13	0	1	4	0	0
1	52	1	0	0	0	0	0	4	2	30	52	15	0	1	1	0	0
1	66	1	0	0	0	0	0	8	8	35	93	17	0	1	3	0	0
1	84	0	1	0	1	0	0	2	1	31	100	17	0	1	1	0	0
1	21	1	0	0	0	0	0	2	0	56	56	23	0	1	0	0	0
1	86	0	1	0	1	1	0	14	14	31	83	17	0	1	4	0	0
1	68	0	0	0	0	0	0	3	3	30	65	17	0	1	1	0	0
1	78	1	1	0	0	0	0	1	0	41	61	16	0	1	0	0	0
1	84	0	1	0	0	0	0	15	16	57	66	42	1	1	6	1	1
1	67	0	1	0	1	0	0	3	3	31	108	16	1	1	1	0	0
1	64	1	0	0	0	0	0	15	7	46	71	19	1	1	3	0	0
1	71	0	1	1	0	0	0	13	13	27	45	13	1	1	4	0	0
1	64	1	1	1	0	0	0	1	1	35	50	25	0	1	1	0	0
1	49	1	1	0	0	0	0	3	4	64	68	28	0	0	2	0	0
1	83	1	1	0	1	1	1	7	4	37	1	24	0	1	2	0	0
1	69	0	1	0	0	0	1	5	5	35	63	14	0	1	2	0	0
1	76	1	0	0	1	0	0	3	3	23	53	10	1	1	1	0	0
1	71	0	1	1	0	0	0	5	5	27	79	13	1	1	2	0	0
1	69	0	1	1	0	0	0	3	3	32	42	16	1	1	1	0	0
1	86	1	1	0	0	0	0	2	1	27	55	17	0	1	1	0	0
1	31	1	0	0	0	0	0	1	1	57	60	27	0	1	1	0	0
1	49	0	0	0	0	0	0	4	4	47	52	36	0	1	2	0	0
1	64	0	1	0	0	0	0	3	1	37	77	18	0	1	1	0	0
1	61	0	1	0	0	0	1	5	5	57	96	35	1	1	2	0	0
1	84	0	1	0	0	0	0	18	18	35	158	26	1	1	5	0	0
1	39	1	1	0	0	0	0	0	0	37	55	16	1	1	0	0	0
1	46	1	1	0	0	0	0	2	2	39	45	19	0	1	1	0	0
1	74	0	1	1	1	0	0	1	0	37	58	31	0	1	0	0	0
1	67	1	1	1	0	0	0	5	5	47	76	31	0	1	2	0	0
1	69	1	1	0	1	0	0	1	1	41	61	30	1	1	1	0	0
1	64	1	1	0	0	0	0	4	0	23	64	7	0	1	0	0	0
1	58	0	0	0	0	0	0	0	0	80	59	23	0	0	0	0	0
1	81	1	1	0	0	0	0	2	2	38	47	15	0	1	1	0	0
1	50	1	0	0	0	0	1	7	12	86	65	38	0	0	4	0	0
1	75	1	0	1	0	0	0	3	3	28	45	15	1	1	1	0	0
1	53	1	1	0	0	0	0	5	4	30	49	21	1	1	2	0	0
2	88	0	1	0	0	0	1	4	3	40	67	19	0	1	1	0	0
2	52	1	0	0	0	0	0	0	0	49	64	30	1	1	0	0	0
2	87	0	1	0	1	1	0	13	13	42	73	23	1	1	5	0	0
2	57	1	0	0	0	0	0	1	1	118	76	48	0	0	1	0	0
2	74	1	0	0	0	0	0	0	2	58	68	26	1	1	1	0	0
2	55	0	0	0	0	0	1	25	7	48	105	16	1	1	3	0	0
2	92	0	1	0	0	0	0	0	0	62	108	32	0	0	0	0	0
2	74	1	1	0	0	0	0	0	2	42	47	19	1	1	1	0	0
2	60	1	1	0	0	0	0	2	3	59	52	22	1	1	1	0	0
2	77	0	0	0	0	1	1	23	33	104	104	28	1	0	6	1	1
2	73	0	0	0	0	0	0	16	16	58	69	25	1	1	5	0	0
2	77	1	1	1	1	0	1	2	2	34	71	18	0	1	1	0	0
2	86	0	0	0	0	0	0	4	2	35	30	16	0	1	1	0	0
2	53	0	1	0	0	0	0	3	3	48	100	22	0	1	1	0	0
2	84	1	0	0	1	0	0	20	20	40	90	27	1	1	5	1	0
2	88	0	1	0	0	0	1	3	1	57	113	34	0	1	1	0	0
2	63	1	1	0	1	0	1	2	2	55	65	30	0	1	1	0	0
2	57	1	0	0	0	0	0	8	2	30	71	17	1	1	1	0	0
2	87	0	1	0	1	1	0	14	14	33	51	20	1	1	4	0	0
2	67	0	0	0	0	0	0	1	0	30	53	15	1	1	0	0	0
2	71	0	1	1	0	0	0	1	0	24	87	12	0	1	0	0	0
2	81	0	1	0	1	0	1	3	2	47	57	25	1	1	1	0	0
2	53	0	0	1	0	0	0	2	2	42	77	22	0	1	1	0	0
2	82	0	1	1	0	0	0	2	0	87	57	12	1	0	0	0	0
2	65	1	1	0	0	0	1	3	2	36	81	26	1	1	1	0	0
2	70	0	0	1	0	0	0	3	3	29	60	17	1	1	1	0	0
2	67	0	1	1	0	0	0	5	1	34	74	21	1	1	1	0	0
2	52	0	0	0	0	0	0	3	1	36	45	27	1	1	1	0	0
2	78	1	0	0	0	0	0	2	2	47	57	22	0	1	1	0	0
2	49	0	1	0	0	0	0	3	0	22	59	14	1	1	0	0	0
2	62	1	0	0	0	0	0	2	0	42	56	23	0	1	0	0	0
2	61	1	1	0	0	0	0	1	1	33	125	19	0	1	1	0	0
2	85	1	1	0	1	1	0	2	0	30	107	15	0	1	0	0	0
2	39	1	0	0	0	0	0	1	0	45	72	22	1	1	0	0	0
2	87	0	1	0	1	1	0	14	21	31	79	18	1	1	5	0	0
2	75	1	1	0	1	0	0	2	1	38	86	30	1	1	1	0	0
2	54	1	0	0	0	0	0	1	1	36	83	15	0	1	1	0	0
2	57	0	1	0	0	0	0	8	10	24	78	10	1	1	3	1	0
2	91	1	1	0	1	1	0	15	16	47	68	30	1	1	5	0	0
2	41	1	1	0	0	0	0	1	1	28	44	15	1	1	1	0	0
2	70	1	0	1	0	0	0	2	2	42	82	21	0	1	1	0	0
2	80	0	1	0	0	0	1	2	2	45	78	23	0	1	1	0	0
2	61	1	1	0	0	0	0	0	0	37	89	16	0	1	0	0	0
2	86	0	1	0	1	0	0	9	5	38	143	27	0	1	2	0	0
2	60	1	1	0	0	0	1	3	12	77	108	28	0	0	4	0	0
2	73	0	1	0	0	0	0	1	1	52	73	24	0	1	1	0	0
2	55	1	0	0	0	0	0	3	1	23	80	12	1	1	1	0	0
2	63	0	0	0	0	0	0	5	0	127	98	20	0	0	0	0	0
2	83	1	1	1	0	0	0	4	2	47	133	30	0	1	1	0	0
2	41	1	0	0	0	0	0	1	1	29	72	17	0	1	1	0	0
2	86	0	0	0	0	0	0	8	6	76	66	34	0	0	3	0	0
2	50	1	0	1	0	0	0	4	2	26	57	15	0	1	1	0	0
2	73	0	1	1	0	1	0	18	18	122	60	41	0	0	5	0	0
2	76	0	1	0	0	0	0	2	2	36	76	17	0	1	1	0	0
2	85	1	0	0	0	0	1	4	6	31	91	13	1	1	3	0	0
2	62	0	0	0	0	0	0	2	3	35	87	15	1	1	1	0	0
2	52	1	0	0	0	0	0	3	2	48	90	30	0	0	1	0	0
2	65	1	1	0	0	0	0	10	6	24	75	15	0	1	3	0	0
2	37	1	0	0	0	0	0	3	0	66	51	29	1	0	0	0	0
2	35	1	1	1	0	0	0	2	4	32	89	19	1	1	2	0	0
2	76	1	1	0	1	0	0	2	2	38	135	28	0	1	1	0	0
2	65	1	1	0	0	0	1	5	3	28	66	19	0	1	1	0	0
2	57	1	1	0	0	0	0	1	1	29	51	18	1	1	1	0	0
2	42	1	1	0	0	0	0	1	7	35	70	12	1	1	3	0	0
2	60	0	1	0	0	0	0	1	1	48	152	25	0	1	1	0	0
2	58	0	0	1	0	0	0	2	1	29	139	24	1	1	1	0	0
2	60	1	1	0	0	0	0	4	4	33	122	18	1	1	2	0	0
2	79	0	0	0	0	0	0	2	1	32	77	16	0	1	1	0	0
2	87	0	1	0	1	0	0	18	21	40	144	35	1	1	5	1	0
2	89	1	0	0	0	0	0	2	1	38	80	32	1	1	1	0	0
2	63	0	1	1	1	1	0	18	18	44	55	34	1	1	5	0	0
2	50	1	1	0	0	0	0	1	11	68	52	14	1	0	4	0	0
2	90	0	1	0	0	1	0	15	37	34	69	19	1	1	6	1	1
2	65	1	0	0	0	0	0	3	1	39	58	10	1	1	1	0	0
2	64	0	1	0	0	0	0	0	3	40	109	12	0	1	1	0	0
2	70	0	1	0	0	0	0	2	2	36	73	23	0	1	1	0	0
2	73	1	1	1	1	0	1	0	0	95	56	28	1	0	0	0	0
2	75	0	0	0	1	0	0	0	0	73	65	25	1	0	0	0	0
2	48	1	0	0	0	0	0	3	20	139	63	24	0	0	5	1	0
2	62	0	0	0	0	0	0	20	2	32	65	20	1	1	1	0	0
2	75	1	0	0	0	0	0	0	0	57	59	20	1	1	0	0	0
2	85	1	1	0	1	1	0	4	1	33	73	19	0	1	1	0	0
2	52	1	1	0	0	0	0	0	1	38	60	19	0	1	1	0	0
2	63	1	1	0	0	0	0	1	0	53	102	40	1	1	0	0	0
2	62	0	1	1	0	0	0	1	0	30	55	15	0	1	0	0	0
2	44	1	0	0	0	0	0	4	3	39	85	17	1	1	1	0	0
2	78	1	1	1	0	0	0	3	3	45	67	27	0	1	2	0	0
2	76	0	1	0	0	0	0	7	3	28	68	39	0	1	1	0	0
2	61	1	1	1	0	0	0	0	0	40	47	25	0	1	0	0	0
2	66	1	0	1	0	0	0	19	19	39	45	18	1	1	5	0	0
2	60	1	0	1	0	0	0	5	1	39	121	25	0	1	1	0	0
2	60	0	1	0	0	0	0	5	9	32	81	16	0	1	4	0	0
2	50	1	1	0	0	0	0	1	3	42	84	24	0	1	1	0	0
2	67	1	1	1	1	0	0	0	1	53	92	40	1	1	1	0	0
3	46	1	1	0	0	0	0	5	2	72	90	40	1	0	1	0	0
3	58	1	1	1	0	0	0	14	9	39	89	24	1	1	3	0	0
3	81	0	1	0	0	0	0	15	2	30	66	14	1	1	1	0	0
3	68	0	1	0	0	0	1	6	4	30	72	17	0	1	2	0	0
3	87	0	1	0	1	0	0	14	10	36	113	19	1	1	3	0	0
3	65	1	1	0	1	1	0	4	0	22	130	10	0	1	0	0	0
3	39	1	0	0	0	0	0	2	2	38	113	22	1	1	1	0	0
3	70	1	1	0	1	1	0	14	0	50	130	16	1	1	0	0	0
3	47	1	1	1	0	0	1	6	6	24	90	9	1	1	2	0	0
3	81	1	1	0	1	1	0	19	19	31	112	13	1	1	5	1	0
3	77	1	0	0	1	1	0	25	25	34	50	10	0	1	6	1	1
3	76	1	1	0	0	0	0	5	5	29	69	16	1	1	2	0	0
3	58	1	1	0	0	0	0	3	1	24	126	14	1	1	1	0	0
3	62	1	1	1	0	0	0	2	3	47	67	24	1	1	1	0	0
3	38	1	0	0	0	0	0	2	1	33	130	11	0	1	1	0	0
3	74	0	1	0	1	1	1	35	33	52	95	13	1	1	6	1	1
3	83	1	1	0	0	0	0	9	10	40	75	21	0	1	4	0	0
3	68	1	1	0	0	0	0	1	0	29	113	10	1	1	0	0	0
3	62	1	1	1	0	0	1	26	26	14	80	10	1	1	5	1	0
3	54	1	0	1	0	0	0	3	3	53	89	22	1	1	1	0	0
3	84	1	1	0	0	0	0	8	5	48	82	16	1	1	2	0	0
3	58	1	0	0	1	1	0	5	0	49	74	27	1	1	0	0	0
3	55	1	1	0	0	0	0	6	11	114	59	19	1	0	4	1	0
3	59	1	0	1	0	0	0	3	1	34	60	7	1	1	1	0	0
3	76	1	1	0	0	0	0	4	0	29	67	13	1	1	0	0	0
3	68	1	1	0	0	0	0	2	0	69	68	39	1	0	0	0	0
3	74	0	0	0	0	0	0	7	12	58	100	43	1	1	4	0	0
3	67	1	0	0	0	0	0	2	1	38	77	25	1	1	1	0	0
3	53	1	0	0	0	0	0	10	5	10	144	7	1	1	2	0	0
3	60	1	1	0	1	0	0	8	3	33	88	19	1	1	1	0	0
3	75	1	0	1	0	0	1	4	4	33	83	20	1	1	2	0	0
3	77	0	1	0	0	0	0	28	17	52	87	29	1	1	4	0	0
3	47	1	0	0	0	0	0	4	4	55	90	37	1	1	2	0	0
3	68	1	1	0	1	0	0	15	15	52	82	30	1	1	4	0	0
3	87	0	1	0	0	0	0	1	0	33	69	14	1	1	0	0	0
3	88	0	1	0	0	0	0	17	17	40	59	25	1	1	5	0	0
3	78	0	1	1	1	1	0	7	6	25	72	14	1	1	3	0	0
3	40	1	1	0	0	0	0	2	2	18	81	7	1	1	1	0	0
3	70	0	1	0	0	0	1	3	4	34	56	10	1	1	2	0	0
3	74	1	1	0	1	0	1	6	3	33	78	21	1	1	1	0	0
3	72	0	1	0	0	0	0	6	4	44	66	26	1	1	2	0	0
3	60	1	0	0	0	0	0	19	5	82	131	49	0	0	3	0	0
3	81	0	1	0	0	0	1	11	2	29	89	22	1	1	1	0	0
3	49	1	0	0	0	0	0	1	0	38	123	17	1	1	0	0	0
3	86	1	1	0	0	0	0	3	1	67	125	51	1	0	0	0	0
3	45	1	1	0	0	0	1	1	1	22	124	12	1	1	1	0	0
3	80	1	1	1	0	0	1	3	1	38	118	24	1	1	1	0	0
3	38	0	1	0	0	0	1	3	5	53	161	44	1	1	2	0	0
3	63	1	1	0	1	0	0	2	1	39	94	22	0	1	1	0	0
3	53	1	0	0	0	0	0	2	0	39	76	29	0	1	0	0	0
3	80	0	0	0	0	0	0	8	4	35	94	18	1	1	3	0	0
3	69	1	1	1	0	0	0	0	0	60	141	27	1	1	0	0	0
3	64	1	0	1	0	0	0	5	8	28	91	10	0	1	3	0	0
3	61	1	1	1	1	0	1	1	0	28	62	15	0	1	0	0	0
3	57	1	1	0	0	0	0	20	9	39	52	22	1	1	4	0	0
3	69	0	1	1	0	0	0	2	1	30	88	9	0	1	1	0	0
3	50	1	1	0	0	0	0	3	0	29	96	19	1	1	0	0	0
3	77	0	1	1	1	0	0	10	2	28	116	13	0	1	1	0	0
3	58	1	1	0	0	0	0	2	1	28	82	9	1	1	1	0	0
3	55	0	1	0	0	0	0	4	0	35	111	13	1	1	0	0	0
3	86	0	1	0	0	0	0	10	6	56	105	31	1	1	2	1	0
3	69	1	1	1	0	0	1	3	0	73	64	28	1	1	0	0	0
3	86	1	1	0	1	1	0	12	1	30	120	16	1	1	1	0	0
3	47	1	0	0	0	0	0	1	0	30	134	20	1	1	0	0	0
3	81	1	1	0	0	0	0	13	23	30	128	14	1	1	5	1	0
3	80	1	1	0	0	0	0	15	3	60	78	38	1	0	1	0	0
3	75	0	1	0	0	0	0	9	4	23	78	11	1	1	2	0	0
3	73	1	1	0	0	0	0	3	2	38	75	18	1	1	1	0	0
